# Supplementary material for: A new GTF2I-BRAF fusion mediating MAPK pathway activation in pilocytic astrocytoma
Source: PLoS One. 2017 Apr 27;12(4):e0175638. doi: 10.1371/journal.pone.0175638 (PMC5407815; doi:10.1371/journal.pone.0175638)
Supplement: S1 Table — (XLSX) [file pone.0175638.s004.xlsx]

## Sheet: qPCR TaqMan primers and probes
S1 Table. qPCR TaqMan primers and probes for common KIAA1549-BRAF fusions
Assay name	Primers/Probe	Primers/Probe sequence (5'->3')	Tm (°C)	Product (bp)	Exon-boundery	Accession no
KIAA1549-BRAF e16-9	Forward primer	GCCCAGACGGCCAACA	58.6	65	exon 16	NM_020910.2
	Reverse primer	CCTCCATCACCACGAAATCCT	59.8		exon 9	NM_004333.4
	TaqMan MGB probe	CCCTGCAGTGACTTGA	70		exon 16/9
KIAA1549-BRAF e16-11	Forward primer	GCCCAGACGGCCAACA	58.6	55	exon 16	NM_020910.2
	Reverse primer	CACTCGAGTCCCGTCTACCAA	58.8		exon 11	NM_004333.4
	TaqMan MGB probe	CCCTGCAGTAAAACA	69		exon 16/11
KIAA1549-BRAF e15-9	Forward primer	CGTCCACAACTCAGCCTACA	55.9	69	exon 15	NM_020910.2
	Reverse primer	CCTCCATCACCACGAAATCCT	59.8		exon 9	NM_004333.4
	TaqMan MGB probe	TCGGATGCCCAGACTT	71		exon 15/9

## Sheet: RT-PCR primers
S1 Table. Primers used for RT-PCR amplification and Sanger sequencing analysis of fusion products.
Name	Sequence (5'->3')	Direction	Product (bp)	Position / Exon	Gene name	Reference Sequence
GTF2I-BRAF_L2	TCAAGTGGGCAATCGAA	forward	291	exon 17	GTF2I	NM_032999.3
GTF2I-BRAF_R2	TTCCTGTCTTCTGAGGATGAAG	reverse		exon 10	BRAF	NM_004333.4
DENND2A-GTF2IRD1_L	CGAGCACGTGGACTTTGAGT	forward	222	exon 14	DENND2A	NM_015689.3
DENND2A-GTF2IRD1_R	GAGGCTGGTGATGATCTCGT	reverse		exon 2	GTF2IRD1	NM_016328.2
KIAA1549e16-BRAFe9_L	GTAGGCCCCGGAGTCCC	forward	249	exon 16	KIAA1549	NM_020910.2
KIAA1549e16-BRAFe9_R	TGAGGTCCTGGAGATTTCTG	reverse		exon 10	BRAF	NM_004333.4
DENND2A_L	ATGGAACTGGGTCCCCTT	forward	270	exon 6	DENND2A	NM_015689.3
DENND2A_R	GGCTGTGAGCTTTCAGCTTC	reverse		exon 8	DENND2A	NM_015689.3
BRAF_L	ATTCCAATTCCACAGCCCTT	forward	269	exon 8	BRAF	NM_004333.4
BRAF_R	GATGACTTCCTTTCTCGCTGA	reverse		exon 10	BRAF	NM_004333.4
PCR-products from GTF2I-BRAF and DENND2A-GTF2IRD1 were subject for Sanger sequencing (marked in bold).
