# Supplementary material for: A new GTF2I-BRAF fusion mediating MAPK pathway activation in pilocytic astrocytoma
Source: PLoS One. 2017 Apr 27;12(4):e0175638. doi: 10.1371/journal.pone.0175638 (PMC5407815; doi:10.1371/journal.pone.0175638)
Supplement: S3 Table — (XLSX) [file pone.0175638.s006.xlsx]

## Sheet: BLAT sequences
KIAA1549 (exon 16)-BRAF (exon 9)
ccgatgtgcagacaccatcctcggtggaactggggaggtatccagcccttcccttcccggcctcccagtacatcccaccccagccgtccatcgaggaggcacgccagaccatgcactccctcctggacgacgcctttgccctcgtggcccccagcagccagcctgccagcaccgcaggtgtaggccccggagtcccacccggcctgcccgcaaacagcaccccttcccaggaagagaggcgagccacccagtgggggtccttctacagcccagcccagacggccaacaatccctgcagtggacttgattagagaccaaggatttcgtggtgatggaggatcaaccacaggtttgtctgctaccccccctgcctcattacctggctcactaactaacgtg…
KIAA1549 wt (exon 16-17)
gccgatgtgcagacaccatcctcggtggaactggggaggtatccagcccttcccttcccggcctcccagtacatcccaccccagccgtccatcgaggaggcacgccagaccatgcactccctcctggacgacgcctttgccctcgtggcccccagcagccagcctgccagcaccgcaggtgtaggccccggagtcccacccggcctgcccgcaaacagcaccccttcccaggaagagaggcgagccacccagtgggggtccttctacagcccagcccagacggccaacaatccctgcagtagatacgaagactatggaatgactcccccgacgggtccattgccaagaccaggttttggccccggtttgctgcagtctacagagctggtgccccctgac…
BRAF wt (exon 8-9)
gttaattatgaccaacttgatttgctgtttgtctccaagttctttgaacaccacccaataccacaggaagaggcgtccttagcagagactgccctaacatctggatcatccccttccgcacccgcctcggactctattgggccccaaattctcaccagtccgtctccttcaaaatccattccaattccacagcccttccgaccagcagatgaagatcatcgaaatcaatttgggcaacgagaccgatcctcatcagctcccaatgtgcatataaacacaatagaacctgtcaatattgatgacttgattagagaccaaggatttcgtggtgatggaggatcaaccacaggtttgtctgctaccccccctgcctcattacctggctcactaactaacgtg…
GTF2I (exon19)-BRAF (exon 10)
cggaagccttggggagcactgaagccaaggctgtaccgtaccaaaaatttgaggcacacccgaatgatctgtacgtggaaggactgccagaaaacattcctttccgaagtccctcatggtatggaatcccaaggctggaaaaaatcattcaagtgggcaatcgaattaaatttgttattaaaagaccagaacttctgactcacagtaccactgaagttactcagccaagaacgaatacaccagtcaaagaagattggaatgtcagaattaccaagctacggaagcaagtggatttactgactcttgctagatcaaccacaggtttgtctgctaccccccctgcctcattacctggctcactaactaacgtgaaagccttacagaaatctccaggacctc…
GTF2I wt (exon 19-20)
aaaatttgcggaagccttggggagcactgaagccaaggctgtaccgtaccaaaaatttgaggcacacccgaatgatctgtacgtggaaggactgccagaaaacattcctttccgaagtccctcatggtatggaatcccaaggctggaaaaaatcattcaagtgggcaatcgaattaaatttgttattaaaagaccagaacttctgactcacagtaccactgaagttactcagccaagaacgaatacaccagtcaaagaagattggaatgtcagaattaccaagctacggaagcaagtggaagagatttttaatttgaaatttgctcaagctcttggactcaccgaggcagtaaaagtaccatatcctgtgtttgaatcaaacccggagttcttgtatgt…
BRAF wt (exon 9-10)
agttctttgaacaccacccaataccacaggaagaggcgtccttagcagagactgccctaacatctggatcatccccttccgcacccgcctcggactctattgggccccaaattctcaccagtccgtctccttcaaaatccattccaattccacagcccttccgaccagcagatgaagatcatcgaaatcaatttgggcaacgagaccgatcctcatcagctcccaatgtgcatataaacacaatagaacctgtcaatattgatgacttgattagagaccaaggatttcgtggtgatggaggatcaaccacaggtttgtctgctaccccccctgcctcattacctggctcactaactaacgtgaaagccttacagaaatctccaggacctcagcgagaaa…
DENND2A (exon 14)-GTF2IRD1 (exon 2)
attgtgagccgcctgggatgcttcagcctcttttcaaggatcttggatgaggtggaaaaaagacgaggcatctctcctgccctggttcagccactcatgagaagtgtcatggaagcccctttcccagccctgggcaaaaccatccttgtcaagaacttcctgccaggttcaggaactgaggtgatcgaactgtgccgcccgctggactcccggctcgagcacgtggactttgagtctctcttctcctccctcagcgtccgccacctggtctgtgtgtttgcctccctgcttctggagaggagggtcatcttcattgcagacaagctcaggcgaccatggccttgctgggtaagcgctgtgacgtccccaccaacggctgcggacccgaccgctggaact…
GTF2IRD1 wt (exon 1- 2)
tggctggcaatcttactgggattacagaacaaagagcctccccgcgctcccgctctccgctcctctccccgcgccgccccgccctccgccgcagcccgcgccgggggtgggggccgccgagcgccagccccccggccggccgattccccccccgcgccccctccccgcgcctccctccccgccctcgccgcgccgccgtcctcgcctccctctgcctctccttcccccattctcccggattaattaaggaggcagcggcaggaggctgagtcctggccgcgggccggggccggggcgccgctggcaggagcgcttggggatcctccaaggcgaccatggccttgctgggtaagcgctgtgacgtccccaccaacggctgcggacccgaccgctggaact…
DENND2A wt (exon 14-15) transcript variant 1 NM_015689.3
cttttcaaggatcttggatgaggtggaaaaaagacgaggcatctctcctgccctggttcagccactcatgagaagtgtcatggaagcccctttcccagccctgggcaaaaccatccttgtcaagaacttcctgccaggttcaggaactgaggtgatcgaactgtgccgcccgctggactcccggctcgagcacgtggactttgagtctctcttctcctccctcagcgtccgccacctggtctgtgtgtttgcctccctgcttctggagaggagggtcatcttcattgcagacaagctcagcatcctgtccaagtgctgccacgcgatggtggcgctgatctaccccttcgcctggcagcacacctacatcccggtgctgccacccgccatggtcgacat…
DENND2A wt (exon 14-14) transcript variant 3 (NM_001318053.1)
cttttcaaggatcttggatgaggtggaaaaaagacgaggcatctctcctgccctggttcagccactcatgagaagtgtcatggaagcccctttcccagccctgggcaaaaccatccttgtcaagaacttcctgccaggttcaggaactgaggtgatcgaactgtgccgcccgctggactcccggctcgagcacgtggactttgagtctctcttctcctccctcagcgtccgccacctggtctgtgtgtttgcctccctgcttctggagaggagggtcatcttcattgcagacaagctcaggtacccgccttggctacttctgctaaagcgtttgaatgacagtcgctcttggaccctctagtctgtagagcaggtgaccgcctagcattgaagagtaag…

## Sheet: Target regions
GTF2Ie19-BRAFe10
Target definition	Exon target	Accession no (mRNA)
Targ1_start = 74150834; #$GTF2I_19_start	GTF2I: e17-e19	NM_032999.3
Targ1_end = 74157836; #$GTF2I_19_end
Targ2_start = 74157837; #$GTF2I_20_start	GTF2I: e19-e22	NM_032999.3
Targ2_end = 74160709; #$GTF2I_20_end
Targ3_start = 140487332; #$BRAF_9_start	BRAF e7-9	NM_004333.4
Targ3_end = 140500264; #$BRAF_9_end
Targ4_start = 140477831; #$BRAF_10_start	BRAF e10-12	NM_004333.4
Targ4_end = 140484401; #$BRAF_10_end
DENND2Ae14-GTF2IRD1e2
Target definition	Exon target	Accession no (mRNA)
Targ1_start = 140244418; #DENND2A_exon14_start	DENND2Ae12-e14	NM_015689.3
Targ1_end = 140255445; #DENND2A_exon14_end
Targ2_start = 140223145; #DENND2A_exon15_ver1_start	DENND2Ae15-e17	NM_015689.3
Targ2_end = 140227295; #DENND2A_exon15_ver1_end
Targ3_start = 140244118; #DENND2A_exon14_ver3_start	DENND2A-ver3_e14-e14	NM_001318053.1
Targ3_end = 140244417; #DENND2A_exon14_ver3_end
Targ4_start = 73868207; #GTF2IRD1_start_exon1	GTF2IRD1e1	NM_016328.2
Targ4_end = 73868506; #GTF2IRD1_end
Targ5_start = 73922405; #GTF2IRD1_start_exon2	GTF2IRD1e2-e4	NM_016328.2
Targ5_end = 73927301; #GTF2IRD1_end
KIAA1549e16-BRAFe9
Target definition	Exon target	Accession no (mRNA)
Targ1_start =138545885; #$KIAA_16_start	KIAA1549 e16	NM_020910.2
Targ1_end = 138546183; #$KIAA_16_end
Targ2_start =138524929; #$KIAA_17_start	KIAA1549 e17-e19	NM_020910.2
Targ2_end = 138537015; #$KIAA_17_end
Targ3_start = 140487384; #$BRAF_8_start	BRAF e6-e8	NM_004333.4
Targ3_end = 140501231; #$BRAF_8_end
Targ4_start = 140481376; #$BRAF_9_start	BRAF e9-e11	NM_004333.4
Targ4_end = 140487384; #$BRAF_9_end
Target definition: Start and end of target are according to positions GRCh17(hg19) Febrruary 2009, UCSC genome browser (https://genome.ucsc.edu); Exon target=targeting of coding exons; Accession no.= Accession number of mRNA sequence according to GenBank at NCBI (http://www.ncbi.nlm.nih.gov)
