# Supplementary material for: A new GTF2I-BRAF fusion mediating MAPK pathway activation in pilocytic astrocytoma
Source: PLoS One. 2017 Apr 27;12(4):e0175638. doi: 10.1371/journal.pone.0175638 (PMC5407815; doi:10.1371/journal.pone.0175638)
Supplement: S4 Table — (XLSX) [file pone.0175638.s007.xlsx]

## Sheet: Supporting reads_RNA-seq
	S4 Table. Expression of fusion transcripts based on RNA-seq data
				GTF2I-BRAF						DENND2A-GTF2IRD1								KIAA1549-BRAF
	Sample ID	No. of raw reads	Supporting reads	Fusion		wt		wt		Fusion		wt		wt		wt		Fusion		wt		wt
				GTF2I-BRAF		GTF2I		BRAF (e9-e10)		DENND2A-GTF2IRD1		DENND2A (ver 1)		DENND2A (ver 3)		GTF2IRD1		KIAA1594-BRAF		KIAA1549		BRAF (e8-e9)
				Reads	Norm.	Reads	Norm.	Reads	Norm.	Reads	Norm.	Reads	Norm.	Reads	Norm.	Reads	Norm.	Reads	Norm.	Reads	Norm.	Reads	Norm.
	PA1	264014440	Spanning	0		2914		147		0		86		2		6		0		26		168
			Split	0		198		10		0		12		0		0		1		2		11
			Total	0	0	2648	2676.68	150	151.624	0	0	94	95.0179	2	2.02166	6	6.06498	1	1.01083	26	26.2816	160	161.733
	PA2	266593180	Spanning	0		2114		136		0		72		1		18		10		16		152
			Split	0		99		7		0		6		0		1		1		0		7
			Total	0	0	1820	1821.91	134	134.141	0	0	68	68.0715	1	1.00105	18	18.0189	10	10.0105	15	15.0158	142	142.149
	PA3	280597704	Spanning	115		2221		135		11		61		3		10		0		23		147
			Split	9		17		6		0		14		0		1		0		2		12
			Total	109	103.669	1946	1850.82	133	126.495	10	9.51089	64	60.8697	3	2.85327	10	9.51089	0	0	23	21.8751	135	128.397
	PA4	216609854	Spanning	0		1886		128		0		50		0		8		8		12		121
			Split	0		0		9		0		7		0		0		0		1		9
			Total	0	0	943	1161.82	126	155.238	0	0	53	65.2985	0	0	8	9.85638	7	8.62433	11	13.5525	118	145.382
	PA5	255185262	Spanning	0		2713		128		0		54		2		11		11		23		134
			Split	0		166		19		0		6		0		2		0		0		16
			Total	0	0	2410	2520.39	138	144.321	0	0	54	56.4734	2	2.09161	13	13.5954	11	11.5038	21	21.9619	140	146.412
	PA6	318240564	Spanning	0		2655		326		0		51		4		8		0		16		377
			Split	0		148		34		0		5		0		1		0		0		28
			Total	0	0	2266	1900.25	339	284.282	0	0	52	43.6067	4	3.35436	9	7.54731	0	0	16	13.4174	364	305.247
	RNA-seq expression data for three fusion transcripts compared to wild type (wt) fusion partner genes i six PA cases. Supporting reads are defined and calculated as follows: Spanning = read spanning the junction, Split = read pairs, each on opposite sides of the junction, Total = The total number of supporting reads (pairs or single read) representing a unique template. Reads= Number of reads. Nor…

## Sheet: Fold change_RNA-seq
	S4 Table. Expression of fusion transcripts based on RNA-seq data
	Transcript 1 vs.	Transcript 2	Fold	Samples included in analysis
	wt GTF2I	GTF2I-BRAF 19-10	17.8532	PA3 vs. PA3
	wt BRAF (e9-e10)	GTF2I-BRAF 19-10	1.22018	PA3 vs. PA3
	wt DENND2A v1	DENND2A-GTF2IRD1 14-2	6.4	PA3 vs. PA3
	wt GTF2IRD1	DENND2A-GTF2IRD1 14-2	1	PA3 vs. PA3
	wt KIAA1549	KIAA1549-BRAF 16-9	2.4659	PA1, PA2, PA4, PA5 vs. PA1, PA2, PA4, PA5
	wt BRAF (e8-e9)	KIAA1549-BRAF 16-9	19.1231	PA1, PA2, PA4, PA5 vs. PA1, PA2, PA4, PA5
	GTF2I-BRAF 19-10	KIAA1549-BRAF 16-9	13.3124	PA3 vs. PA1, PA2, PA4, PA5
	wt GTF2I	wt KIAA1549	106.435	PA1, PA2, PA3, PA4, PA5, PA6 vs. PA1, PA2, PA3, PA4, PA5, PA6
	Fold change calculated as the expression ratio of fusion transcripts compared to the corresponding 3' and 5' wt partner genes (row 1-6). Also, the fold change of fusions GTF2I-BRAF versus KIAA1549-BRAF, as well as wt 3' partners GTF2I versus KIAA1549 was calculated (row 7-8). The mean expression of samples in each group was calculated from the normalized supporting number of reads
